# Supplementary material for: Demyelination in Patients with POST-COVID Depression
Source: J Clin Med. 2024 Aug 9;13(16):4692. doi: 10.3390/jcm13164692 (PMC11355865; doi:10.3390/jcm13164692)
Supplement: Supplementary file 1 [file jcm-13-04692-s001.zip]

Archive with 1 entries (1 files):
- jcm-3081956-supplementary.pdf
